# Supplementary material for: Differences in Immunogenicity of Three Different Homo- and Heterologous Vaccination Regimens against SARS-CoV-2
Source: Vaccines (Basel). 2022 Apr 20;10(5):649. doi: 10.3390/vaccines10050649 (PMC9145236; doi:10.3390/vaccines10050649)
Supplement: Supplementary file 1 [file vaccines-10-00649-s001.zip]

Archive with 3 entries (3 files):
- Figure_S1.tiff
- supplement_SARS-CoV-2_vaccination_markewitz.pdf
- tableS1.pdf
